# Supplementary material for: Biocompatible and Biodegradable Surfactants from Orange Peel for Oil Spill Remediation
Source: Molecules. 2023 Aug 1;28(15):5794. doi: 10.3390/molecules28155794 (PMC10421384; doi:10.3390/molecules28155794)
Supplement: Supplementary file 1 [file molecules-28-05794-s001.zip]

Archive with 1 entries (1 files):
- molecules-2508979-supplementary.pdf
